# Supplementary material for: Oxidative Stress Measurement in Frozen/Thawed Human Sperm: The Protective Role of an In Vitro Treatment with Myo-Inositol
Source: Antioxidants (Basel). 2021 Dec 22;11(1):10. doi: 10.3390/antiox11010010 (PMC8773045; doi:10.3390/antiox11010010)
Supplement: Supplementary file 1 [file antioxidants-11-00010-s001.zip]

Archive with 1 entries (1 files):
- antioxidants-1480893-supplementary.pdf
